# Supplementary material for: Negative Survival Impact of Occult Lymph Node Involvement in Small HER2-Positive Early Breast Cancer Treated by Up-Front Surgery
Source: Cancers (Basel). 2023 Sep 14;15(18):4567. doi: 10.3390/cancers15184567 (PMC10526175; doi:10.3390/cancers15184567)
Supplement: Supplementary file 1 [file cancers-15-04567-s001.zip]

Archive with 1 entries (1 files):
- cancers-2616302-supplementary.pdf
